# Supplementary material for: An integrative systems approach identifies novel candidates in Marfan syndrome‐related pathophysiology
Source: J Cell Mol Med. 2019 Jan 24;23(4):2526–35. doi: 10.1111/jcmm.14137 (PMC6433740; doi:10.1111/jcmm.14137)
Supplement: Supplementary file 4 [file JCMM-23-2526-s004.xlsx]

## Sheet: All
Differentially regulated genes between WT vs mgR/mgR aortic tissues by RNA-seq analysis
Gene_short_name	Tracking_id	WT_FPKM (9w)	mgR/mgR_FPKM (9w)	p_value	q_value	significant
-	XLOC_001952	2.19383	0	5e-05	0.00578475	yes
-	XLOC_005442	6.22904	21.6346	0.00015	0.0135644	yes
-	XLOC_005487	0.445114	0	0.00085	0.0442044	yes
-	XLOC_006774	0.33243	0	5e-05	0.00578475	yes
-	XLOC_011335	1.53827	0.121099	5e-05	0.00578475	yes
-	XLOC_011337	0.409952	0	0.0004	0.0271165	yes
-	XLOC_012747	0.53342	0	0.00035	0.0246868	yes
-	XLOC_016673	5.83128	1.11207	5e-05	0.00578475	yes
-	XLOC_018694	0.649809	0	0.0004	0.0271165	yes
-	XLOC_018730	0	0.850703	0.0007	0.0389297	yes
-	XLOC_019049	0	8.21924	5e-05	0.00578475	yes
-	XLOC_019055	5.37319	53.1954	5e-05	0.00578475	yes
-	XLOC_019671	0	1.84234	5e-05	0.00578475	yes
-	XLOC_019673	0	1.91994	5e-05	0.00578475	yes
-	XLOC_019674	0	1.70389	0.0004	0.0271165	yes
-	XLOC_020135	0	4.73405	5e-05	0.00578475	yes
-	XLOC_023791	0.349166	0	0.0008	0.0425391	yes
-	XLOC_025270	0.28558	0	0.0008	0.0425391	yes
-	XLOC_026323	2.37523	0.483792	0.0004	0.0271165	yes
-	XLOC_026489	0.562397	0	0.00015	0.0135644	yes
1100001G20Rik	XLOC_003226	3.25428	42.582	0.00015	0.0135644	yes
1700022H16Rik	XLOC_004666	1.64171	0	0.0006	0.035138	yes
1700034E13Rik	XLOC_010929	0.378225	0	0.00075	0.0406415	yes
2210407C18Rik	XLOC_003812	51.5482	5.33867	5e-05	0.00578475	yes
2310046A06Rik	XLOC_024914	0.486403	4.41465	0.00055	0.0333497	yes
2900055J20Rik,Kctd16	XLOC_010889	1.17696	0.0816572	5e-05	0.00578475	yes
4930529K09Rik	XLOC_007487	0.441714	2.6078	0.00065	0.0369979	yes
6030429G01Rik,Tnni3	XLOC_021248	19.8265	360.913	5e-05	0.00578475	yes
6330403A02Rik	XLOC_001258	8.19088	3.07561	0.00015	0.0135644	yes
9030425E11Rik	XLOC_024022	8.91503	3.2539	0.00015	0.0135644	yes
Abi3bp	XLOC_008895	20.4291	7.2246	0.00015	0.0135644	yes
Acta1	XLOC_023619	0.637949	54.9955	5e-05	0.00578475	yes
Actc1	XLOC_013839	21.0202	334.688	5e-05	0.00578475	yes
Actn2	XLOC_006076	5.79556	37.9563	0.00015	0.0135644	yes
Adamts6	XLOC_006008	1.28077	0.332821	0.0007	0.0389297	yes
Adamtsl2	XLOC_012358	10.6259	1.94184	0.0001	0.0099681	yes
Adcy7	XLOC_022884	13.9399	4.69052	5e-05	0.00578475	yes
Agpat9	XLOC_017600	3.69416	12.565	5e-05	0.00578475	yes
AI646519	XLOC_014005	0.488028	0	0.00065	0.0369979	yes
Alb	XLOC_017549	12.6434	2.76017	0.0002	0.0165224	yes
Aldh1b1	XLOC_015832	0.531301	4.2985	0.0006	0.035138	yes
Ank1	XLOC_022615	0.66472	6.94914	5e-05	0.00578475	yes
Ank2	XLOC_015469	7.7902	2.90926	0.00035	0.0246868	yes
Ankrd1	XLOC_012028	8.65478	37.0583	5e-05	0.00578475	yes
Ano2	XLOC_019316	2.64961	0.410028	0.0006	0.035138	yes
Aplnr	XLOC_012607	2.06488	6.33579	0.00045	0.0291728	yes
Apobec2	XLOC_010466	1.77925	11.8794	5e-05	0.00578475	yes
Arrdc3	XLOC_005949	20.4338	7.81232	0.0002	0.0165224	yes
B4galnt3	XLOC_019878	0.807385	0.0772502	0.0002	0.0165224	yes
Bhlhe40	XLOC_019201	6.92445	20.1664	5e-05	0.00578475	yes
Bmpr1b	XLOC_015512	5.29063	0.662045	5e-05	0.00578475	yes
Brip1	XLOC_004077	1.68808	0.294175	5e-05	0.00578475	yes
C130080G10Rik	XLOC_012782	0.159483	3.27043	0.0001	0.0099681	yes
C1qtnf6	XLOC_008279	33.0117	12.8327	0.0004	0.0271165	yes
C230081A13Rik	XLOC_024804	4.47416	16.7022	0.00035	0.0246868	yes
C4b	XLOC_010319	9.73909	33.8156	5e-05	0.00578475	yes
Capn11	XLOC_010429	0	0.368695	5e-05	0.00578475	yes
Casq1	XLOC_001210	43.9396	9.08174	5e-05	0.00578475	yes
Casq2	XLOC_014794	1.53243	19.1156	5e-05	0.00578475	yes
Ccdc42	XLOC_003015	27.3062	7.56049	0.0002	0.0165224	yes
Ccl7	XLOC_003199	1.00365	8.44284	0.00075	0.0406415	yes
Cd53	XLOC_015387	1.39111	4.71718	0.00055	0.0333497	yes
Cd55	XLOC_001013	4.81197	12.5909	0.00045	0.0291728	yes
Cdh18	XLOC_007698	1.56689	0.150011	0.00095	0.047901	yes
Cercam	XLOC_012381	22.7288	9.06517	0.00075	0.0406415	yes
Chrdl1	XLOC_026239	2.12622	6.02544	0.0007	0.0389297	yes
Chrm2	XLOC_018873	0.0843178	1.0868	0.0002	0.0165224	yes
Chst3	XLOC_002209	5.65654	1.91791	0.00045	0.0291728	yes
Ckm	XLOC_020363	2.95737	70.722	5e-05	0.00578475	yes
Ckmt2	XLOC_006439	2.44333	54.0027	5e-05	0.00578475	yes
Col4a6	XLOC_026233	24.3892	7.23172	5e-05	0.00578475	yes
Colec12	XLOC_010766	39.0547	10.8928	5e-05	0.00578475	yes
Corin	XLOC_018152	0.140232	1.9131	0.0001	0.0099681	yes
Cox6a2	XLOC_022234	4.95259	149.232	5e-05	0.00578475	yes
Crispld2	XLOC_023047	48.2786	13.1626	5e-05	0.00578475	yes
Csrp3	XLOC_021751	5.07341	114.168	5e-05	0.00578475	yes
Dhrs7c	XLOC_003010	0.652394	10.1504	5e-05	0.00578475	yes
Eef1a2	XLOC_014228	1.24921	16.7615	5e-05	0.00578475	yes
Emilin2	XLOC_010549	2.97476	8.33736	0.001	0.0495424	yes
Eno3	XLOC_003071	10.0597	53.5559	5e-05	0.00578475	yes
Epha1	XLOC_019560	5.84264	1.60143	0.00095	0.047901	yes
Errfi1	XLOC_016330	80.7419	17.3555	5e-05	0.00578475	yes
Faim2	XLOC_008461	1.06688	0.18905	0.0007	0.0389297	yes
Fbln5	XLOC_005361	104.243	36.5372	0.00015	0.0135644	yes
Fbn1	XLOC_013910	32.1695	9.79594	5e-05	0.00578475	yes
Fgf12	XLOC_009137	0.120179	1.82233	5e-05	0.00578475	yes
Fgl1	XLOC_023265	1.19573	6.64686	0.0009	0.0462003	yes
Fgl2	XLOC_017309	90.8524	34.6725	0.0006	0.035138	yes
Fibin	XLOC_013806	70.027	14.1907	5e-05	0.00578475	yes
Fitm1	XLOC_006895	0.762165	6.6771	0.0005	0.0312522	yes
Fndc5	XLOC_016149	1.56523	11.3254	5e-05	0.00578475	yes
Fos	XLOC_004885	14.9199	5.11249	0.0004	0.0271165	yes
Frmd5	XLOC_013897	0.338778	2.04252	0.00025	0.0195326	yes
Galnt6	XLOC_008478	2.57504	0.660682	0.0004	0.0271165	yes
Galntl1	XLOC_004843	32.0898	13.1785	0.0006	0.035138	yes
Glycam1	XLOC_008530	0	0.932874	5e-05	0.00578475	yes
Gm2083	XLOC_016585	1.52077	25.7087	5e-05	0.00578475	yes
Got1	XLOC_012071	6.45741	22.5383	5e-05	0.00578475	yes
Gria1	XLOC_002911	1.14941	0.123305	0.0001	0.0099681	yes
Gxylt2	XLOC_019191	12.4719	2.70542	5e-05	0.00578475	yes
H19	XLOC_022335	1.99338	9.84791	0.0002	0.0165224	yes
Heyl	XLOC_016106	20.4446	8.84148	0.00085	0.0442044	yes
Hfe2	XLOC_014762	0.846321	8.34286	0.0001	0.0099681	yes
Hrc	XLOC_020652	4.36535	13.1503	0.0005	0.0312522	yes
Hspa2	XLOC_004825	20.8758	7.64883	0.0002	0.0165224	yes
Htr1b	XLOC_024931	11.2888	4.44093	0.00035	0.0246868	yes
Ifi205	XLOC_001235	2.18397	8.2047	5e-05	0.00578475	yes
Ifi44	XLOC_015537	0.943508	4.57269	0.0001	0.0099681	yes
Ifit1	XLOC_011629	1.49667	6.16476	5e-05	0.00578475	yes
Ifit3	XLOC_011627	4.35671	12.6904	0.00025	0.0195326	yes
Igfbp6	XLOC_008028	50.8565	124.386	0.0007	0.0389297	yes
Igj	XLOC_018209	0.140206	1.60575	0.00015	0.0135644	yes
Igsf9	XLOC_000551	8.48979	2.13223	0.00025	0.0195326	yes
Irf7	XLOC_022311	6.32743	45.8123	5e-05	0.00578475	yes
Irs2	XLOC_023143	12.2062	4.74824	0.00035	0.0246868	yes
Irs3	XLOC_018507	5.45708	16.4767	0.00015	0.0135644	yes
Itgb1bp2	XLOC_025610	0.529651	6.24213	0.00015	0.0135644	yes
Jsrp1	XLOC_002338	0	1.56453	5e-05	0.00578475	yes
Kcnc4	XLOC_015393	3.82118	0.61572	0.0005	0.0312522	yes
Kcnj15	XLOC_008983	8.28188	0.219556	5e-05	0.00578475	yes
Kcnj5	XLOC_024630	0.0869247	1.65253	0.0003	0.0221341	yes
Lamc3	XLOC_012409	9.386	2.87005	5e-05	0.00578475	yes
Lars2	XLOC_024503	36.024	195.79	0.0006	0.035138	yes
Lbp	XLOC_013078	3.20956	9.34631	0.0006	0.035138	yes
Lcn2	XLOC_013411	0.915749	15.6926	5e-05	0.00578475	yes
Lgals3	XLOC_006818	13.4197	33.7625	0.0009	0.0462003	yes
Lgr6	XLOC_001048	21.6024	9.399	0.001	0.0495424	yes
Limch1	XLOC_017480	33.2055	9.06086	5e-05	0.00578475	yes
Lmod2	XLOC_018821	0.413429	6.65829	0.00035	0.0246868	yes
LOC100048884	XLOC_016590	1.17731	19.4793	5e-05	0.00578475	yes
Lrg1	XLOC_010493	28.6771	144.017	5e-05	0.00578475	yes
Lrrc2	XLOC_024434	0.0874053	1.13104	0.0005	0.0312522	yes
Mapk10	XLOC_018264	0.0628169	1.06966	5e-05	0.00578475	yes
Marcks	XLOC_002151	11.5135	26.0696	0.00095	0.047901	yes
Meox2	XLOC_004730	3.68664	10.7331	0.00055	0.0333497	yes
Mfap4	XLOC_002972	526.24	48.0251	5e-05	0.00578475	yes
Mfsd2a	XLOC_016816	23.2738	7.52637	0.00015	0.0135644	yes
Mia1	XLOC_021518	20.5412	3.90783	0.0009	0.0462003	yes
Mid1	XLOC_025808	12.1052	2.57885	0.0001	0.0099681	yes
Mmd2	XLOC_018549	9.24883	28.6185	0.0002	0.0165224	yes
Mnda	XLOC_001232	2.36049	7.5083	0.00075	0.0406415	yes
Mrgprg	XLOC_022353	5.2287	0.759381	0.0006	0.035138	yes
Mtap1b	XLOC_006481	17.0782	5.34648	5e-05	0.00578475	yes
Mup10,Mup11,Mup2	XLOC_016583	2.93859	39.164	5e-05	0.00578475	yes
Mup15,Mup2,Mup7	XLOC_016579	64.2661	482.75	5e-05	0.00578475	yes
Mup8	XLOC_016580	15.0704	108.248	5e-05	0.00578475	yes
Mup9	XLOC_016581	2.9907	69.9435	5e-05	0.00578475	yes
Mybpc1	XLOC_002391	0	1.04078	5e-05	0.00578475	yes
Mybpc3	XLOC_012698	0.714796	10.0816	5e-05	0.00578475	yes
Mybphl	XLOC_014843	1.72015	34.6156	5e-05	0.00578475	yes
Myh10	XLOC_003016	46.3553	16.1683	0.00035	0.0246868	yes
Myh6	XLOC_007314	3.35931	66.8101	5e-05	0.00578475	yes
Myh7	XLOC_007316	0.242526	2.71937	0.0003	0.0221341	yes
Myl1	XLOC_000846	28.3818	117.313	5e-05	0.00578475	yes
Myl7	XLOC_003614	47.3833	780.135	5e-05	0.00578475	yes
Mylk2	XLOC_013014	8.21557	0.742641	5e-05	0.00578475	yes
Mylk3	XLOC_023438	0.366544	4.11486	5e-05	0.00578475	yes
Mylk4	XLOC_006199	58.5399	18.1596	5e-05	0.00578475	yes
Mylpf	XLOC_021082	2.60595	38.5389	5e-05	0.00578475	yes
Myom2	XLOC_022553	0.307015	4.05508	5e-05	0.00578475	yes
Nav2	XLOC_020688	3.88095	1.22647	0.0001	0.0099681	yes
Ncam1	XLOC_024758	33.3335	9.56995	5e-05	0.00578475	yes
Nppa	XLOC_016310	6.21629	42.5333	0.0001	0.0099681	yes
Nr4a1	XLOC_008015	29.8399	8.18414	5e-05	0.00578475	yes
Nrap	XLOC_012128	0.260445	2.22577	5e-05	0.00578475	yes
Obscn	XLOC_003822	0.319715	3.82027	0.0001	0.0099681	yes
Odz3	XLOC_023295	2.56301	0.694704	5e-05	0.00578475	yes
Olfr224	XLOC_003811	8.47349	0.37074	5e-05	0.00578475	yes
Optc	XLOC_001039	95.5898	24.857	5e-05	0.00578475	yes
Pcolce2	XLOC_024310	79.7275	33.0873	0.00045	0.0291728	yes
Per1	XLOC_003026	15.069	6.18163	0.0008	0.0425391	yes
Pgam2	XLOC_003611	3.8116	67.3459	5e-05	0.00578475	yes
Pgr	XLOC_023831	1.91947	0.393222	0.0001	0.0099681	yes
Pi15	XLOC_000028	26.895	10.9358	0.00075	0.0406415	yes
Pla1a	XLOC_009200	3.14296	12.9754	0.00015	0.0135644	yes
Plac8	XLOC_018256	5.16816	19.2727	0.00055	0.0333497	yes
Plau	XLOC_006710	3.94612	13.1324	0.0001	0.0099681	yes
Pln	XLOC_001619	2.80435	34.8189	5e-05	0.00578475	yes
Ppp1r27	XLOC_004448	0	1.65248	5e-05	0.00578475	yes
Ppp1r3a	XLOC_019463	0.0204969	0.521717	0.0003	0.0221341	yes
Prelp	XLOC_001040	111.021	33.3125	5e-05	0.00578475	yes
Retn	XLOC_022504	148.048	402.079	0.00015	0.0135644	yes
Rgs17	XLOC_002056	0.216246	1.35595	5e-05	0.00578475	yes
Rnf149,Snord89	XLOC_000760	180.285	7.22991	5e-05	0.00578475	yes
Saa1	XLOC_021729	0	1.18794	5e-05	0.00578475	yes
Saa3	XLOC_021727	0.87622	134.018	0.00035	0.0246868	yes
Scn4b	XLOC_024055	0.131172	0.982151	0.001	0.0495424	yes
Scn5a	XLOC_025112	0.0684651	0.779709	0.0003	0.0221341	yes
Scube3	XLOC_009676	39.4161	12.9345	5e-05	0.00578475	yes
Sel1l3	XLOC_018121	6.80712	2.16582	5e-05	0.00578475	yes
Sema3d	XLOC_017292	8.97583	3.48639	0.00055	0.0333497	yes
Sema5a	XLOC_007713	5.1703	1.67149	5e-05	0.00578475	yes
Sfrp2	XLOC_014599	186.85	58.6461	5e-05	0.00578475	yes
Sh3rf2	XLOC_010890	2.70106	0.547337	5e-05	0.00578475	yes
Slc1a3	XLOC_008068	11.8606	28.5217	0.00025	0.0195326	yes
Slc45a3	XLOC_000374	5.81517	1.69402	0.00015	0.0135644	yes
Slfn2	XLOC_003211	3.62001	10.448	0.00065	0.0369979	yes
Sln	XLOC_024106	21.2783	370.096	5e-05	0.00578475	yes
Smpx	XLOC_025777	0.935824	28.8955	5e-05	0.00578475	yes
Smtnl1	XLOC_013584	0	0.664033	5e-05	0.00578475	yes
Smyd1	XLOC_019683	0.342736	3.9511	5e-05	0.00578475	yes
Sncg	XLOC_007196	47.1199	123.369	0.00075	0.0406415	yes
Specc1	XLOC_002976	6.43208	2.49778	0.00095	0.047901	yes
Srl	XLOC_009002	2.75129	9.47427	5e-05	0.00578475	yes
Steap4	XLOC_017279	16.6092	40.2675	0.0004	0.0271165	yes
Syt15	XLOC_006784	7.43649	2.53611	0.0005	0.0312522	yes
Tceal3	XLOC_025700	20.8239	6.48427	0.0009	0.0462003	yes
Tceal6	XLOC_026206	9.82484	2.0585	0.0004	0.0271165	yes
Tmem26	XLOC_001673	0.936253	0.0863585	0.0002	0.0165224	yes
Tnnc2	XLOC_014134	1.41181	60.8486	5e-05	0.00578475	yes
Tnnt2	XLOC_000416	35.8872	377.475	5e-05	0.00578475	yes
Trdn	XLOC_001562	0.201184	3.98266	5e-05	0.00578475	yes
Trim58	XLOC_002928	1.66039	0.0372817	0.0001	0.0099681	yes
Trim63	XLOC_016194	0.265146	3.73151	0.00055	0.0333497	yes
Trim72	XLOC_021105	0.364101	5.22351	5e-05	0.00578475	yes
Tst	XLOC_008276	54.4585	127.85	0.0008	0.0425391	yes
Ttc28	XLOC_017654	9.22192	4.04722	0.001	0.0495424	yes
Ttn	XLOC_013561	0.0279283	0.518518	5e-05	0.00578475	yes
Txlnb	XLOC_001509	0.934713	3.13406	0.00035	0.0246868	yes
Vtcn1	XLOC_014790	2.2539	0.256859	0.00075	0.0406415	yes
Wdr95	XLOC_017943	13.722	2.73644	5e-05	0.00578475	yes
Wibg	XLOC_002012	16.8525	80.3439	5e-05	0.00578475	yes
Wisp2	XLOC_013113	84.7875	30.6772	5e-05	0.00578475	yes
Xirp2	XLOC_012524	0.0333354	0.863534	0.00065	0.0369979	yes
Xpr1	XLOC_001111	9.1937	3.76266	0.00035	0.0246868	yes
Ccl6	XLOC_004059	8.93857	26.4849	0.00025	0.0195326	yes
Ccl8	XLOC_003202	5.30836	36.4204	5e-05	0.00578475	yes
Ccl9	XLOC_004058	4.0605	11.4168	0.00015	0.0135644	yes
Ccr2	XLOC_024509	0.676089	2.72593	0.001	0.0495424	yes
Ccr5	XLOC_024510	0.246481	1.57735	0.00065	0.0369979	yes
Crlf1	XLOC_022759	2.89569	14.8882	0.00025	0.0195326	yes
Ctss	XLOC_014739	9.96537	30.7153	5e-05	0.00578475	yes
Dsp	XLOC_005778	14.0253	2.67983	5e-05	0.00578475	yes
Esm1	XLOC_006037	0.422676	3.37448	5e-05	0.00578475	yes
Fhl2	XLOC_000771	6.28797	28.1075	5e-05	0.00578475	yes
H2-Eb1	XLOC_009753	29.0618	70.6676	0.0005	0.0312522	yes
Igfbp2	XLOC_000181	13.46	120.775	5e-05	0.00578475	yes
Lrrc17	XLOC_017311	35.3073	8.71135	5e-05	0.00578475	yes
Lyz2	XLOC_002479	52.7832	169.437	5e-05	0.00578475	yes
Mpeg1	XLOC_011529	1.37867	4.34205	0.00035	0.0246868	yes
Mrc1	XLOC_012276	5.88664	16.5106	5e-05	0.00578475	yes
Oas1a	XLOC_018394	1.04699	4.87143	0.0003	0.0221341	yes
Rab17	XLOC_000935	3.28516	0.309309	0.00055	0.0333497	yes
Rtp4	XLOC_008772	4.11948	13.5004	0.0003	0.0221341	yes
Serpina3n	XLOC_004954	3.50216	18.7582	5e-05	0.00578475	yes
Spp1	XLOC_017611	0.584321	5.46689	0.00045	0.0291728	yes
Tmem176b	XLOC_019594	28.4093	70.098	0.00065	0.0369979	yes
Wif1	XLOC_001951	22.4705	1.90459	5e-05	0.00578475	yes

## Sheet: Up
Upregulated genes between WT vs mgR/mgR aortic tissues by RNA-seq analysis
Gene_short_name	Tracking_id	WT_FPKM (9w)	MARFAN_FPKM (9w)	p_value	q_value	significant	direction
-	XLOC_005442	6.22904	21.6346	0.00015	0.0135644	yes	up
-	XLOC_018730	0	0.850703	0.0007	0.0389297	yes	up
-	XLOC_019049	0	8.21924	5e-05	0.00578475	yes	up
-	XLOC_019055	5.37319	53.1954	5e-05	0.00578475	yes	up
-	XLOC_019671	0	1.84234	5e-05	0.00578475	yes	up
-	XLOC_019673	0	1.91994	5e-05	0.00578475	yes	up
-	XLOC_019674	0	1.70389	0.0004	0.0271165	yes	up
-	XLOC_020135	0	4.73405	5e-05	0.00578475	yes	up
1100001G20Rik	XLOC_003226	3.25428	42.582	0.00015	0.0135644	yes	up
2310046A06Rik	XLOC_024914	0.486403	4.41465	0.00055	0.0333497	yes	up
4930529K09Rik	XLOC_007487	0.441714	2.6078	0.00065	0.0369979	yes	up
6030429G01Rik,Tnni3	XLOC_021248	19.8265	360.913	5e-05	0.00578475	yes	up
Acta1	XLOC_023619	0.637949	54.9955	5e-05	0.00578475	yes	up
Actc1	XLOC_013839	21.0202	334.688	5e-05	0.00578475	yes	up
Actn2	XLOC_006076	5.79556	37.9563	0.00015	0.0135644	yes	up
Agpat9	XLOC_017600	3.69416	12.565	5e-05	0.00578475	yes	up
Aldh1b1	XLOC_015832	0.531301	4.2985	0.0006	0.035138	yes	up
Ank1	XLOC_022615	0.66472	6.94914	5e-05	0.00578475	yes	up
Ankrd1	XLOC_012028	8.65478	37.0583	5e-05	0.00578475	yes	up
Aplnr	XLOC_012607	2.06488	6.33579	0.00045	0.0291728	yes	up
Apobec2	XLOC_010466	1.77925	11.8794	5e-05	0.00578475	yes	up
Bhlhe40	XLOC_019201	6.92445	20.1664	5e-05	0.00578475	yes	up
C130080G10Rik	XLOC_012782	0.159483	3.27043	0.0001	0.0099681	yes	up
C230081A13Rik	XLOC_024804	4.47416	16.7022	0.00035	0.0246868	yes	up
C4b	XLOC_010319	9.73909	33.8156	5e-05	0.00578475	yes	up
Capn11	XLOC_010429	0	0.368695	5e-05	0.00578475	yes	up
Casq2	XLOC_014794	1.53243	19.1156	5e-05	0.00578475	yes	up
Ccl7	XLOC_003199	1.00365	8.44284	0.00075	0.0406415	yes	up
Cd53	XLOC_015387	1.39111	4.71718	0.00055	0.0333497	yes	up
Cd55	XLOC_001013	4.81197	12.5909	0.00045	0.0291728	yes	up
Chrdl1	XLOC_026239	2.12622	6.02544	0.0007	0.0389297	yes	up
Chrm2	XLOC_018873	0.0843178	1.0868	0.0002	0.0165224	yes	up
Ckm	XLOC_020363	2.95737	70.722	5e-05	0.00578475	yes	up
Ckmt2	XLOC_006439	2.44333	54.0027	5e-05	0.00578475	yes	up
Corin	XLOC_018152	0.140232	1.9131	0.0001	0.0099681	yes	up
Cox6a2	XLOC_022234	4.95259	149.232	5e-05	0.00578475	yes	up
Csrp3	XLOC_021751	5.07341	114.168	5e-05	0.00578475	yes	up
Dhrs7c	XLOC_003010	0.652394	10.1504	5e-05	0.00578475	yes	up
Eef1a2	XLOC_014228	1.24921	16.7615	5e-05	0.00578475	yes	up
Emilin2	XLOC_010549	2.97476	8.33736	0.001	0.0495424	yes	up
Eno3	XLOC_003071	10.0597	53.5559	5e-05	0.00578475	yes	up
Fgf12	XLOC_009137	0.120179	1.82233	5e-05	0.00578475	yes	up
Fgl1	XLOC_023265	1.19573	6.64686	0.0009	0.0462003	yes	up
Fitm1	XLOC_006895	0.762165	6.6771	0.0005	0.0312522	yes	up
Fndc5	XLOC_016149	1.56523	11.3254	5e-05	0.00578475	yes	up
Frmd5	XLOC_013897	0.338778	2.04252	0.00025	0.0195326	yes	up
Glycam1	XLOC_008530	0	0.932874	5e-05	0.00578475	yes	up
Gm2083	XLOC_016585	1.52077	25.7087	5e-05	0.00578475	yes	up
Got1	XLOC_012071	6.45741	22.5383	5e-05	0.00578475	yes	up
H19	XLOC_022335	1.99338	9.84791	0.0002	0.0165224	yes	up
Hfe2	XLOC_014762	0.846321	8.34286	0.0001	0.0099681	yes	up
Hrc	XLOC_020652	4.36535	13.1503	0.0005	0.0312522	yes	up
Ifi205	XLOC_001235	2.18397	8.2047	5e-05	0.00578475	yes	up
Ifi44	XLOC_015537	0.943508	4.57269	0.0001	0.0099681	yes	up
Ifit1	XLOC_011629	1.49667	6.16476	5e-05	0.00578475	yes	up
Ifit3	XLOC_011627	4.35671	12.6904	0.00025	0.0195326	yes	up
Igfbp6	XLOC_008028	50.8565	124.386	0.0007	0.0389297	yes	up
Igj	XLOC_018209	0.140206	1.60575	0.00015	0.0135644	yes	up
Irf7	XLOC_022311	6.32743	45.8123	5e-05	0.00578475	yes	up
Irs3	XLOC_018507	5.45708	16.4767	0.00015	0.0135644	yes	up
Itgb1bp2	XLOC_025610	0.529651	6.24213	0.00015	0.0135644	yes	up
Jsrp1	XLOC_002338	0	1.56453	5e-05	0.00578475	yes	up
Kcnj5	XLOC_024630	0.0869247	1.65253	0.0003	0.0221341	yes	up
Lars2	XLOC_024503	36.024	195.79	0.0006	0.035138	yes	up
Lbp	XLOC_013078	3.20956	9.34631	0.0006	0.035138	yes	up
Lcn2	XLOC_013411	0.915749	15.6926	5e-05	0.00578475	yes	up
Lgals3	XLOC_006818	13.4197	33.7625	0.0009	0.0462003	yes	up
Lmod2	XLOC_018821	0.413429	6.65829	0.00035	0.0246868	yes	up
LOC100048884	XLOC_016590	1.17731	19.4793	5e-05	0.00578475	yes	up
Lrg1	XLOC_010493	28.6771	144.017	5e-05	0.00578475	yes	up
Lrrc2	XLOC_024434	0.0874053	1.13104	0.0005	0.0312522	yes	up
Mapk10	XLOC_018264	0.0628169	1.06966	5e-05	0.00578475	yes	up
Marcks	XLOC_002151	11.5135	26.0696	0.00095	0.047901	yes	up
Meox2	XLOC_004730	3.68664	10.7331	0.00055	0.0333497	yes	up
Mmd2	XLOC_018549	9.24883	28.6185	0.0002	0.0165224	yes	up
Mnda	XLOC_001232	2.36049	7.5083	0.00075	0.0406415	yes	up
Mup10,Mup11,Mup2	XLOC_016583	2.93859	39.164	5e-05	0.00578475	yes	up
Mup15,Mup2,Mup7	XLOC_016579	64.2661	482.75	5e-05	0.00578475	yes	up
Mup8	XLOC_016580	15.0704	108.248	5e-05	0.00578475	yes	up
Mup9	XLOC_016581	2.9907	69.9435	5e-05	0.00578475	yes	up
Mybpc1	XLOC_002391	0	1.04078	5e-05	0.00578475	yes	up
Mybpc3	XLOC_012698	0.714796	10.0816	5e-05	0.00578475	yes	up
Mybphl	XLOC_014843	1.72015	34.6156	5e-05	0.00578475	yes	up
Myh6	XLOC_007314	3.35931	66.8101	5e-05	0.00578475	yes	up
Myh7	XLOC_007316	0.242526	2.71937	0.0003	0.0221341	yes	up
Myl1	XLOC_000846	28.3818	117.313	5e-05	0.00578475	yes	up
Myl7	XLOC_003614	47.3833	780.135	5e-05	0.00578475	yes	up
Mylk3	XLOC_023438	0.366544	4.11486	5e-05	0.00578475	yes	up
Mylpf	XLOC_021082	2.60595	38.5389	5e-05	0.00578475	yes	up
Myom2	XLOC_022553	0.307015	4.05508	5e-05	0.00578475	yes	up
Nppa	XLOC_016310	6.21629	42.5333	0.0001	0.0099681	yes	up
Nrap	XLOC_012128	0.260445	2.22577	5e-05	0.00578475	yes	up
Obscn	XLOC_003822	0.319715	3.82027	0.0001	0.0099681	yes	up
Pgam2	XLOC_003611	3.8116	67.3459	5e-05	0.00578475	yes	up
Pla1a	XLOC_009200	3.14296	12.9754	0.00015	0.0135644	yes	up
Plac8	XLOC_018256	5.16816	19.2727	0.00055	0.0333497	yes	up
Plau	XLOC_006710	3.94612	13.1324	0.0001	0.0099681	yes	up
Pln	XLOC_001619	2.80435	34.8189	5e-05	0.00578475	yes	up
Ppp1r27	XLOC_004448	0	1.65248	5e-05	0.00578475	yes	up
Ppp1r3a	XLOC_019463	0.0204969	0.521717	0.0003	0.0221341	yes	up
Retn	XLOC_022504	148.048	402.079	0.00015	0.0135644	yes	up
Rgs17	XLOC_002056	0.216246	1.35595	5e-05	0.00578475	yes	up
Saa1	XLOC_021729	0	1.18794	5e-05	0.00578475	yes	up
Saa3	XLOC_021727	0.87622	134.018	0.00035	0.0246868	yes	up
Scn4b	XLOC_024055	0.131172	0.982151	0.001	0.0495424	yes	up
Scn5a	XLOC_025112	0.0684651	0.779709	0.0003	0.0221341	yes	up
Slc1a3	XLOC_008068	11.8606	28.5217	0.00025	0.0195326	yes	up
Slfn2	XLOC_003211	3.62001	10.448	0.00065	0.0369979	yes	up
Sln	XLOC_024106	21.2783	370.096	5e-05	0.00578475	yes	up
Smpx	XLOC_025777	0.935824	28.8955	5e-05	0.00578475	yes	up
Smtnl1	XLOC_013584	0	0.664033	5e-05	0.00578475	yes	up
Smyd1	XLOC_019683	0.342736	3.9511	5e-05	0.00578475	yes	up
Sncg	XLOC_007196	47.1199	123.369	0.00075	0.0406415	yes	up
Srl	XLOC_009002	2.75129	9.47427	5e-05	0.00578475	yes	up
Steap4	XLOC_017279	16.6092	40.2675	0.0004	0.0271165	yes	up
Tnnc2	XLOC_014134	1.41181	60.8486	5e-05	0.00578475	yes	up
Tnnt2	XLOC_000416	35.8872	377.475	5e-05	0.00578475	yes	up
Trdn	XLOC_001562	0.201184	3.98266	5e-05	0.00578475	yes	up
Trim63	XLOC_016194	0.265146	3.73151	0.00055	0.0333497	yes	up
Trim72	XLOC_021105	0.364101	5.22351	5e-05	0.00578475	yes	up
Tst	XLOC_008276	54.4585	127.85	0.0008	0.0425391	yes	up
Ttn	XLOC_013561	0.0279283	0.518518	5e-05	0.00578475	yes	up
Txlnb	XLOC_001509	0.934713	3.13406	0.00035	0.0246868	yes	up
Wibg	XLOC_002012	16.8525	80.3439	5e-05	0.00578475	yes	up
Xirp2	XLOC_012524	0.0333354	0.863534	0.00065	0.0369979	yes	up
Ccl6	XLOC_004059	8.93857	26.4849	0.00025	0.0195326	yes	up
Ccl8	XLOC_003202	5.30836	36.4204	5e-05	0.00578475	yes	up
Ccl9	XLOC_004058	4.0605	11.4168	0.00015	0.0135644	yes	up
Ccr2	XLOC_024509	0.676089	2.72593	0.001	0.0495424	yes	up
Ccr5	XLOC_024510	0.246481	1.57735	0.00065	0.0369979	yes	up
Crlf1	XLOC_022759	2.89569	14.8882	0.00025	0.0195326	yes	up
Ctss	XLOC_014739	9.96537	30.7153	5e-05	0.00578475	yes	up
Esm1	XLOC_006037	0.422676	3.37448	5e-05	0.00578475	yes	up
Fhl2	XLOC_000771	6.28797	28.1075	5e-05	0.00578475	yes	up
H2-Eb1	XLOC_009753	29.0618	70.6676	0.0005	0.0312522	yes	up
Igfbp2	XLOC_000181	13.46	120.775	5e-05	0.00578475	yes	up
Lyz2	XLOC_002479	52.7832	169.437	5e-05	0.00578475	yes	up
Mpeg1	XLOC_011529	1.37867	4.34205	0.00035	0.0246868	yes	up
Mrc1	XLOC_012276	5.88664	16.5106	5e-05	0.00578475	yes	up
Oas1a	XLOC_018394	1.04699	4.87143	0.0003	0.0221341	yes	up
Rtp4	XLOC_008772	4.11948	13.5004	0.0003	0.0221341	yes	up
Serpina3n	XLOC_004954	3.50216	18.7582	5e-05	0.00578475	yes	up
Spp1	XLOC_017611	0.584321	5.46689	0.00045	0.0291728	yes	up
Tmem176b	XLOC_019594	28.4093	70.098	0.00065	0.0369979	yes	up

## Sheet: Down
Downregulated genes between WT vs mgR/mgR aortic tissues by RNA-seq analysis
Gene_short_name	Tracking_ID	WT_FPKM (9w)	MARFAN_FPKM (9w)	p_value	q_value	significant	direction
-	XLOC_001952	2.19383	0	5e-05	0.00578475	yes	down
-	XLOC_005487	0.445114	0	0.00085	0.0442044	yes	down
-	XLOC_006774	0.33243	0	5e-05	0.00578475	yes	down
-	XLOC_011335	1.53827	0.121099	5e-05	0.00578475	yes	down
-	XLOC_011337	0.409952	0	0.0004	0.0271165	yes	down
-	XLOC_012747	0.53342	0	0.00035	0.0246868	yes	down
-	XLOC_016673	5.83128	1.11207	5e-05	0.00578475	yes	down
-	XLOC_018694	0.649809	0	0.0004	0.0271165	yes	down
-	XLOC_023791	0.349166	0	0.0008	0.0425391	yes	down
-	XLOC_025270	0.28558	0	0.0008	0.0425391	yes	down
-	XLOC_026323	2.37523	0.483792	0.0004	0.0271165	yes	down
-	XLOC_026489	0.562397	0	0.00015	0.0135644	yes	down
1700022H16Rik	XLOC_004666	1.64171	0	0.0006	0.035138	yes	down
1700034E13Rik	XLOC_010929	0.378225	0	0.00075	0.0406415	yes	down
2210407C18Rik	XLOC_003812	51.5482	5.33867	5e-05	0.00578475	yes	down
2900055J20Rik,Kctd16	XLOC_010889	1.17696	0.0816572	5e-05	0.00578475	yes	down
6330403A02Rik	XLOC_001258	8.19088	3.07561	0.00015	0.0135644	yes	down
9030425E11Rik	XLOC_024022	8.91503	3.2539	0.00015	0.0135644	yes	down
Abi3bp	XLOC_008895	20.4291	7.2246	0.00015	0.0135644	yes	down
Adamts6	XLOC_006008	1.28077	0.332821	0.0007	0.0389297	yes	down
Adamtsl2	XLOC_012358	10.6259	1.94184	0.0001	0.0099681	yes	down
Adcy7	XLOC_022884	13.9399	4.69052	5e-05	0.00578475	yes	down
AI646519	XLOC_014005	0.488028	0	0.00065	0.0369979	yes	down
Alb	XLOC_017549	12.6434	2.76017	0.0002	0.0165224	yes	down
Ank2	XLOC_015469	7.7902	2.90926	0.00035	0.0246868	yes	down
Ano2	XLOC_019316	2.64961	0.410028	0.0006	0.035138	yes	down
Arrdc3	XLOC_005949	20.4338	7.81232	0.0002	0.0165224	yes	down
B4galnt3	XLOC_019878	0.807385	0.0772502	0.0002	0.0165224	yes	down
Bmpr1b	XLOC_015512	5.29063	0.662045	5e-05	0.00578475	yes	down
Brip1	XLOC_004077	1.68808	0.294175	5e-05	0.00578475	yes	down
C1qtnf6	XLOC_008279	33.0117	12.8327	0.0004	0.0271165	yes	down
Casq1	XLOC_001210	43.9396	9.08174	5e-05	0.00578475	yes	down
Ccdc42	XLOC_003015	27.3062	7.56049	0.0002	0.0165224	yes	down
Cdh18	XLOC_007698	1.56689	0.150011	0.00095	0.047901	yes	down
Cercam	XLOC_012381	22.7288	9.06517	0.00075	0.0406415	yes	down
Chst3	XLOC_002209	5.65654	1.91791	0.00045	0.0291728	yes	down
Col4a6	XLOC_026233	24.3892	7.23172	5e-05	0.00578475	yes	down
Colec12	XLOC_010766	39.0547	10.8928	5e-05	0.00578475	yes	down
Crispld2	XLOC_023047	48.2786	13.1626	5e-05	0.00578475	yes	down
Epha1	XLOC_019560	5.84264	1.60143	0.00095	0.047901	yes	down
Errfi1	XLOC_016330	80.7419	17.3555	5e-05	0.00578475	yes	down
Faim2	XLOC_008461	1.06688	0.18905	0.0007	0.0389297	yes	down
Fbln5	XLOC_005361	104.243	36.5372	0.00015	0.0135644	yes	down
Fbn1	XLOC_013910	32.1695	9.79594	5e-05	0.00578475	yes	down
Fgl2	XLOC_017309	90.8524	34.6725	0.0006	0.035138	yes	down
Fibin	XLOC_013806	70.027	14.1907	5e-05	0.00578475	yes	down
Fos	XLOC_004885	14.9199	5.11249	0.0004	0.0271165	yes	down
Galnt6	XLOC_008478	2.57504	0.660682	0.0004	0.0271165	yes	down
Galntl1	XLOC_004843	32.0898	13.1785	0.0006	0.035138	yes	down
Gria1	XLOC_002911	1.14941	0.123305	0.0001	0.0099681	yes	down
Gxylt2	XLOC_019191	12.4719	2.70542	5e-05	0.00578475	yes	down
Heyl	XLOC_016106	20.4446	8.84148	0.00085	0.0442044	yes	down
Hspa2	XLOC_004825	20.8758	7.64883	0.0002	0.0165224	yes	down
Htr1b	XLOC_024931	11.2888	4.44093	0.00035	0.0246868	yes	down
Igsf9	XLOC_000551	8.48979	2.13223	0.00025	0.0195326	yes	down
Irs2	XLOC_023143	12.2062	4.74824	0.00035	0.0246868	yes	down
Kcnc4	XLOC_015393	3.82118	0.61572	0.0005	0.0312522	yes	down
Kcnj15	XLOC_008983	8.28188	0.219556	5e-05	0.00578475	yes	down
Lamc3	XLOC_012409	9.386	2.87005	5e-05	0.00578475	yes	down
Lgr6	XLOC_001048	21.6024	9.399	0.001	0.0495424	yes	down
Limch1	XLOC_017480	33.2055	9.06086	5e-05	0.00578475	yes	down
Mfap4	XLOC_002972	526.24	48.0251	5e-05	0.00578475	yes	down
Mfsd2a	XLOC_016816	23.2738	7.52637	0.00015	0.0135644	yes	down
Mia1	XLOC_021518	20.5412	3.90783	0.0009	0.0462003	yes	down
Mid1	XLOC_025808	12.1052	2.57885	0.0001	0.0099681	yes	down
Mrgprg	XLOC_022353	5.2287	0.759381	0.0006	0.035138	yes	down
Mtap1b	XLOC_006481	17.0782	5.34648	5e-05	0.00578475	yes	down
Myh10	XLOC_003016	46.3553	16.1683	0.00035	0.0246868	yes	down
Mylk2	XLOC_013014	8.21557	0.742641	5e-05	0.00578475	yes	down
Mylk4	XLOC_006199	58.5399	18.1596	5e-05	0.00578475	yes	down
Nav2	XLOC_020688	3.88095	1.22647	0.0001	0.0099681	yes	down
Ncam1	XLOC_024758	33.3335	9.56995	5e-05	0.00578475	yes	down
Nr4a1	XLOC_008015	29.8399	8.18414	5e-05	0.00578475	yes	down
Odz3	XLOC_023295	2.56301	0.694704	5e-05	0.00578475	yes	down
Olfr224	XLOC_003811	8.47349	0.37074	5e-05	0.00578475	yes	down
Optc	XLOC_001039	95.5898	24.857	5e-05	0.00578475	yes	down
Pcolce2	XLOC_024310	79.7275	33.0873	0.00045	0.0291728	yes	down
Per1	XLOC_003026	15.069	6.18163	0.0008	0.0425391	yes	down
Pgr	XLOC_023831	1.91947	0.393222	0.0001	0.0099681	yes	down
Pi15	XLOC_000028	26.895	10.9358	0.00075	0.0406415	yes	down
Prelp	XLOC_001040	111.021	33.3125	5e-05	0.00578475	yes	down
Rnf149,Snord89	XLOC_000760	180.285	7.22991	5e-05	0.00578475	yes	down
Scube3	XLOC_009676	39.4161	12.9345	5e-05	0.00578475	yes	down
Sel1l3	XLOC_018121	6.80712	2.16582	5e-05	0.00578475	yes	down
Sema3d	XLOC_017292	8.97583	3.48639	0.00055	0.0333497	yes	down
Sema5a	XLOC_007713	5.1703	1.67149	5e-05	0.00578475	yes	down
Sfrp2	XLOC_014599	186.85	58.6461	5e-05	0.00578475	yes	down
Sh3rf2	XLOC_010890	2.70106	0.547337	5e-05	0.00578475	yes	down
Slc45a3	XLOC_000374	5.81517	1.69402	0.00015	0.0135644	yes	down
Specc1	XLOC_002976	6.43208	2.49778	0.00095	0.047901	yes	down
Syt15	XLOC_006784	7.43649	2.53611	0.0005	0.0312522	yes	down
Tceal3	XLOC_025700	20.8239	6.48427	0.0009	0.0462003	yes	down
Tceal6	XLOC_026206	9.82484	2.0585	0.0004	0.0271165	yes	down
Tmem26	XLOC_001673	0.936253	0.0863585	0.0002	0.0165224	yes	down
Trim58	XLOC_002928	1.66039	0.0372817	0.0001	0.0099681	yes	down
Ttc28	XLOC_017654	9.22192	4.04722	0.001	0.0495424	yes	down
Vtcn1	XLOC_014790	2.2539	0.256859	0.00075	0.0406415	yes	down
Wdr95	XLOC_017943	13.722	2.73644	5e-05	0.00578475	yes	down
Wisp2	XLOC_013113	84.7875	30.6772	5e-05	0.00578475	yes	down
Xpr1	XLOC_001111	9.1937	3.76266	0.00035	0.0246868	yes	down
Dsp	XLOC_005778	14.0253	2.67983	5e-05	0.00578475	yes	down
Lrrc17	XLOC_017311	35.3073	8.71135	5e-05	0.00578475	yes	down
Rab17	XLOC_000935	3.28516	0.309309	0.00055	0.0333497	yes	down
Wif1	XLOC_001951	22.4705	1.90459	5e-05	0.00578475	yes	down
