# Supplementary material for: An integrative systems approach identifies novel candidates in Marfan syndrome‐related pathophysiology
Source: J Cell Mol Med. 2019 Jan 24;23(4):2526–35. doi: 10.1111/jcmm.14137 (PMC6433740; doi:10.1111/jcmm.14137)
Supplement: Supplementary file 5 [file JCMM-23-2526-s005.xlsx]

## Sheet: Novel transcripts
Novel transcripts regulated in the aorta of WT vs. MFS mice
Gene_short_name	Tracking_ID	WT_FPKM (9w)	mgR/mgR_FPKM (9w)	p_value	q_value	significant
-	XLOC_001952	2.19383	0	5e-05	0.00578475	yes
-	XLOC_005442	6.22904	21.6346	0.00015	0.0135644	yes
-	XLOC_005487	0.445114	0	0.00085	0.0442044	yes
-	XLOC_006774	0.33243	0	5e-05	0.00578475	yes
-	XLOC_011335	1.53827	0.121099	5e-05	0.00578475	yes
-	XLOC_011337	0.409952	0	0.0004	0.0271165	yes
-	XLOC_012747	0.53342	0	0.00035	0.0246868	yes
-	XLOC_016673	5.83128	1.11207	5e-05	0.00578475	yes
-	XLOC_018694	0.649809	0	0.0004	0.0271165	yes
-	XLOC_018730	0	0.850703	0.0007	0.0389297	yes
-	XLOC_019049	0	8.21924	5e-05	0.00578475	yes
-	XLOC_019055	5.37319	53.1954	5e-05	0.00578475	yes
-	XLOC_019671	0	1.84234	5e-05	0.00578475	yes
-	XLOC_019673	0	1.91994	5e-05	0.00578475	yes
-	XLOC_019674	0	1.70389	0.0004	0.0271165	yes
-	XLOC_020135	0	4.73405	5e-05	0.00578475	yes
-	XLOC_023791	0.349166	0	0.0008	0.0425391	yes
-	XLOC_025270	0.28558	0	0.0008	0.0425391	yes
-	XLOC_026323	2.37523	0.483792	0.0004	0.0271165	yes
-	XLOC_026489	0.562397	0	0.00015	0.0135644	yes
