# Supplementary material for: An integrative systems approach identifies novel candidates in Marfan syndrome‐related pathophysiology
Source: J Cell Mol Med. 2019 Jan 24;23(4):2526–35. doi: 10.1111/jcmm.14137 (PMC6433740; doi:10.1111/jcmm.14137)
Supplement: Supplementary file 6 [file JCMM-23-2526-s006.xlsx]

## Sheet: David Table revised (ease 0.03)
Gene ontology (GO) analysis of RNA-seq data
Category	Term	Count	%	PValue	Genes	List Total	Pop Hits	Pop Total	Fold Enrichment	Bonferroni	Benjamini	FDR
KEGG_PATHWAY	Adrenergic signaling in cardiomyocytes	9	0.0316322	0.000258964	Tnnt2, Actc1, Adcy7, Pln, Scn4b, Myh7, Myh6, Tnni3, Scn5a	92	142	7691	5.29845	0.0435699	0.0435699	0.316096
KEGG_PATHWAY	Dilated cardiomyopathy	7	0.0246028	0.0004223	Tnnt2, Actc1, Adcy7, Pln, Mybpc3, Ttn, Tnni3	92	83	7691	7.05042	0.0700746	0.0356736	0.514994
KEGG_PATHWAY	Focal adhesion	10	0.0351469	0.000722505	Myl7, Lamc3, Mylk3, Mylk4, Mylk2, Mylpf, Actn2, Mapk10, Col4a6, Spp1	92	207	7691	4.03854	0.116899	0.0405918	0.879613
KEGG_PATHWAY	Cardiac muscle contraction	6	0.0210881	0.00209866	Tnnt2, Actc1, Cox6a2, Myh7, Myh6, Tnni3	92	77	7691	6.51412	0.303264	0.0863769	2.53538
KEGG_PATHWAY	cAMP signaling pathway	8	0.0281175	0.00857786	Fos, Htr1b, Adcy7, Chrm2, Gria1, Pln, Mapk10, Tnni3	92	197	7691	3.39484	0.772762	0.256474	9.99521
KEGG_PATHWAY	Gastric acid secretion	5	0.0175735	0.0102314	Kcnj15, Adcy7, Mylk3, Mylk4, Mylk2	92	72	7691	5.8054	0.829475	0.255329	11.8132
KEGG_PATHWAY	cGMP-PKG signaling pathway	7	0.0246028	0.0125212	Irs2, Irs3, Adcy7, Pln, Mylk3, Mylk4, Mylk2	92	163	7691	3.59009	0.885508	0.266265	14.2749
KEGG_PATHWAY	Regulation of actin cytoskeleton	8	0.0281175	0.012839	Myl7, Chrm2, Mylk3, Mylk4, Mylk2, Mylpf, Actn2, Fgf12	92	213	7691	3.13982	0.891674	0.242572	14.6115
KEGG_PATHWAY	Hypertrophic cardiomyopathy (HCM)	5	0.0175735	0.0140404	Tnnt2, Actc1, Mybpc3, Ttn, Tnni3	92	79	7691	5.291	0.912144	0.236795	15.8732
KEGG_PATHWAY	Calcium signaling pathway	7	0.0246028	0.0195511	Adcy7, Tnnc2, Chrm2, Pln, Mylk3, Mylk4, Mylk2	92	180	7691	3.25103	0.966496	0.287952	21.444
KEGG_PATHWAY	Chemokine signaling pathway	7	0.0246028	0.0282808	Adcy7, Ccr5, Ccr2, Ccl9, Ccl8, Ccl7, Ccl6	92	196	7691	2.98564	0.992805	0.361467	29.5794
KEGG_PATHWAY	Circadian entrainment	5	0.0175735	0.0285283	Kcnj5, Fos, Adcy7, Gria1, Per1	92	98	7691	4.2652	0.993114	0.339562	29.7984
