# Supplementary material for: An integrative systems approach identifies novel candidates in Marfan syndrome‐related pathophysiology
Source: J Cell Mol Med. 2019 Jan 24;23(4):2526–35. doi: 10.1111/jcmm.14137 (PMC6433740; doi:10.1111/jcmm.14137)
Supplement: Supplementary file 7 [file JCMM-23-2526-s007.xlsx]

## Sheet: Common
Commonly regulated genes between the our dataset vs. Schwill, Seppelt et al.,dataset
Gene_short_name	Tracking_ID	WT_FPKM (9w)	mgR/mgR_FPKM (9w)	p_value	q_value	significant
Ccl6	XLOC_004059	8.93857	26.4849	0.00025	0.0195326	yes
Ccl8	XLOC_003202	5.30836	36.4204	5e-05	0.00578475	yes
Ccl9	XLOC_004058	4.0605	11.4168	0.00015	0.0135644	yes
Ccr2	XLOC_024509	0.676089	2.72593	0.001	0.0495424	yes
Ccr5	XLOC_024510	0.246481	1.57735	0.00065	0.0369979	yes
Crlf1	XLOC_022759	2.89569	14.8882	0.00025	0.0195326	yes
Ctss	XLOC_014739	9.96537	30.7153	5e-05	0.00578475	yes
Dsp	XLOC_005778	14.0253	2.67983	5e-05	0.00578475	yes
Esm1	XLOC_006037	0.422676	3.37448	5e-05	0.00578475	yes
Fhl2	XLOC_000771	6.28797	28.1075	5e-05	0.00578475	yes
H2-Eb1	XLOC_009753	29.0618	70.6676	0.0005	0.0312522	yes
Igfbp2	XLOC_000181	13.46	120.775	5e-05	0.00578475	yes
Lrrc17	XLOC_017311	35.3073	8.71135	5e-05	0.00578475	yes
Lyz2	XLOC_002479	52.7832	169.437	5e-05	0.00578475	yes
Mpeg1	XLOC_011529	1.37867	4.34205	0.00035	0.0246868	yes
Mrc1	XLOC_012276	5.88664	16.5106	5e-05	0.00578475	yes
Oas1a	XLOC_018394	1.04699	4.87143	0.0003	0.0221341	yes
Rab17	XLOC_000935	3.28516	0.309309	0.00055	0.0333497	yes
Rtp4	XLOC_008772	4.11948	13.5004	0.0003	0.0221341	yes
Serpina3n	XLOC_004954	3.50216	18.7582	5e-05	0.00578475	yes
Spp1	XLOC_017611	0.584321	5.46689	0.00045	0.0291728	yes
Tmem176b	XLOC_019594	28.4093	70.098	0.00065	0.0369979	yes
Wif1	XLOC_001951	22.4705	1.90459	5e-05	0.00578475	yes
