# Supplementary material for: An integrative systems approach identifies novel candidates in Marfan syndrome‐related pathophysiology
Source: J Cell Mol Med. 2019 Jan 24;23(4):2526–35. doi: 10.1111/jcmm.14137 (PMC6433740; doi:10.1111/jcmm.14137)
Supplement: Supplementary file 9 [file JCMM-23-2526-s009.xlsx]

## Sheet: Sheet1
Exclusively regulated in the previously published microarray dataset Schwill, Seppelt et al.,dataset
Gene	Mean.WT	Mean.mgR/mgR	FC	P.value	Corrected.P.value
5330431K02Rik	11.2	9.03	0.22	0.00082	0.084
AF251705	8.09	11.59	11.32	0.00094	0.084
AI507597	9.79	6.98	0.14	0.00143	0.088
Aif1	9.24	12.75	11.39	0.00118	0.087
Aldh3a1	10	7.95	0.24	0.00034	0.075
Alox5ap	9.58	12.13	5.83	0.00188	0.089
Amica1	7.28	9.6	4.98	0.00332	0.097
Arhgap25	8.21	10.34	4.37	0.00401	0.098
Asb2	11.34	8.94	0.19	0.00315	0.096
Atp1b2	11.59	9.5	0.23	0.0027	0.093
Bcl2a1d	7.47	11.84	20.66	0.00206	0.089
Birc5	8.89	11.54	6.28	0.00087	0.084
Blnk	8.88	11.38	5.65	0.0014	0.088
C1qa	10.47	13.16	6.42	0.0012	0.087
C1qb	9.63	12.05	5.35	0.0012	0.087
C1qc	11.21	13.68	5.55	0.00059	0.08
Ccl12	7.63	11.11	11.15	0.00225	0.09
Ccl2	7.32	12.34	32.58	0.00231	0.091
Ccl5	7.96	11.08	8.68	0.00155	0.089
Ccna2	7.82	10.14	4.99	0.00012	0.072
Ccnb1	7.72	9.83	4.31	0.00224	0.09
Ccnb2	8.22	10.58	5.13	0.00039	0.076
Cd14	8.8	11.26	5.49	0.00316	0.096
Cd209a	6.84	8.96	4.33	0.00282	0.094
Cd48	8.48	10.89	5.34	0.00099	0.084
Cd48	7.43	9.48	4.14	0.00406	0.098
Cd52	8.93	13.22	19.65	0.00254	0.093
Cd68	9.41	11.88	5.55	0.00101	0.084
Cd72	7.79	12.08	19.54	0.00101	0.084
Cd72	7.36	11.57	18.57	0.00108	0.086
Cd74	10.46	12.84	5.19	0.00266	0.093
Cd83	8.14	10.36	4.69	0.00132	0.088
Cd86	7.95	10.2	4.74	0.00339	0.097
Cdc20	9.15	11.26	4.32	0.00068	0.082
Cdca3	7.78	9.95	4.52	0.00094	0.084
Cdca8	8.42	10.54	4.34	9e-05	0.072
Cdh11	8.75	10.84	4.27	6e-05	0.071
Cenpe	8.63	11.05	5.34	0.00092	0.084
Clec4a1	8.42	10.82	5.29	0.00313	0.096
Clec4n	8.32	11.38	8.31	0.00335	0.097
Clec7a	7.28	10.46	9.05	0.00403	0.098
Col12a1	8.6	11.17	5.91	0.00019	0.072
Col8a1	8.11	11.08	7.86	0.00119	0.087
Comp	10.1	12.45	5.09	0.002	0.089
Coro1a	10.43	13.11	6.43	0.00251	0.093
Cotl1	11.52	14.22	6.52	0.00134	0.088
Cp	10.08	12.28	4.6	2e-05	0.069
Cthrc1	7.65	11.14	11.22	0.00044	0.077
Cx3cl1	10.16	12.3	4.39	5e-05	0.071
Cx3cr1	8.33	12.42	17.04	0.00025	0.073
Cysltr1	7.56	10	5.44	0.0013	0.087
Cyth4	9.54	12.35	7.04	0.00137	0.088
D2Ertd750e	9.41	11.54	4.37	0.00123	0.087
Dpep2	7.23	9.51	4.86	0.00176	0.089
Ecm2	11.95	9.92	0.24	0.00087	0.084
Emr1	9.17	11.86	6.44	0.00037	0.075
Emr1	8.52	10.64	4.37	0.00139	0.088
Evi2a	8.49	11.62	8.72	0.0029	0.094
Fcer1g	9.22	12.36	8.82	0.00105	0.085
Fcgr2b	8.07	11.02	7.72	0.00156	0.089
Fcgr3	8.06	10.28	4.65	0.00315	0.096
Fcrls	8.88	11.37	5.63	2e-05	0.069
Fes	9.83	11.87	4.12	0.00116	0.087
Gm11428	8.35	11.64	9.82	0.00173	0.089
Gm13304	12.7	14.82	4.36	6e-05	0.072
Gm1987	9.12	14.17	33.27	0.00148	0.088
Gmfg	9.53	11.72	4.56	0.00378	0.098
Gngt2	10.14	12.38	4.74	0.0018	0.089
Gpr176	6.56	8.87	4.94	4e-05	0.071
H2-Ab1	10.6	14.11	11.41	0.00207	0.089
H2-Ab1	10.75	14.2	10.94	0.00377	0.098
H2-DMb1	9.37	11.69	5.01	0.00427	0.099
Hcls1	9.72	11.74	4.06	0.0033	0.097
Hcst	7.64	9.76	4.35	0.00131	0.088
Hist1h2ag	12.23	14.3	4.21	0.00362	0.097
Ifi27l2b	7.16	9.18	4.06	0.00018	0.072
Il10ra	7.59	9.99	5.28	0.00386	0.098
Irf8	7.93	10.64	6.56	0.00141	0.088
Isg15	10	13.7	12.94	0.00437	0.099
Itgax	7.04	9.4	5.1	0.00262	0.093
Kif20a	7.68	10.1	5.35	0.00037	0.075
Kif22	8.29	10.75	5.52	0.0001	0.072
Lcp1	8.2	10.97	6.81	0.00201	0.089
Lcp1	8.41	11.12	6.53	0.00135	0.088
Lilrb3	9.44	12.91	11.09	0.00257	0.093
Lilrb4	8.95	12.82	14.66	0.00224	0.09
Lrrc4b	9.81	7.48	0.2	0.00267	0.093
Lrrc4b	9.9	7.46	0.18	0.00203	0.089
Lst1	8.78	11.97	9.1	0.00436	0.099
Ly86	8.75	12.22	11.09	0.00098	0.084
Lyz1	12.02	14.73	6.52	0.00127	0.087
Mki67	8.76	11.13	5.18	0.00023	0.073
Mki67	9.14	11.47	5.03	0.00012	0.072
Mndal	8.88	11.34	5.5	0.0043	0.099
Mogat2	7.91	10.13	4.65	1e-05	0.069
Ms4a7	9.44	13.28	14.28	0.00279	0.094
Myo18b	10.37	8.36	0.25	0.00204	0.089
Myo18b	11.98	9.56	0.19	0.00031	0.075
Myo1f	8.4	10.89	5.62	0.00128	0.087
Myo1f	7.75	9.81	4.16	0.00434	0.099
Myo1g	9.34	12.05	6.54	0.00408	0.098
Ncf4	8.17	11.29	8.68	0.00309	0.096
Nckap1l	8.26	10.66	5.3	0.00047	0.078
Panx1	9.11	11.51	5.29	2e-05	0.069
Plek	8.96	11.54	5.99	0.00174	0.089
Ppp1r1b	9.44	7.25	0.22	0.00012	0.072
Prc1	8.47	11	5.76	0.00032	0.075
Prg4	8.06	12.14	16.94	0.00362	0.097
Ptpn18	10.25	12.63	5.21	0.00115	0.087
Ptpn6	7.95	10.25	4.93	0.00326	0.097
Ripk3	7.76	9.88	4.32	0.00177	0.089
Rps6ka1	9.3	11.53	4.7	0.0013	0.087
Scg2	6.61	8.78	4.5	0.00158	0.089
Selplg	8.41	10.97	5.87	0.00399	0.098
Sgcg	11.91	9.86	0.24	0.00044	0.077
Slc16a11	10.67	8.66	0.25	0.00292	0.094
Spc25	9.06	11.55	5.61	0.0003	0.075
Synpo2	15.1	12.54	0.17	0.00014	0.072
Thbs1	9.14	12.4	9.58	0.00151	0.088
Thy1	11.68	13.88	4.62	0.00102	0.084
Timp1	11.48	15.31	14.2	0.00244	0.092
Tk1	8.32	10.76	5.43	0.00031	0.075
Tlr13	8.91	11.38	5.57	0.00351	0.097
Tmem173	9.24	11.7	5.5	0.00206	0.089
Tmem176a	7.94	10.4	5.5	0.00049	0.079
Tmem35	10.22	8.03	0.22	0.00201	0.089
Tnfrsf11b	8.73	10.76	4.08	0.00015	0.072
Trem2	8.91	12.46	11.71	0.00042	0.076
Tyrobp	9.14	12.22	8.47	0.00114	0.087
Upb1	10.12	7.95	0.22	2e-05	0.069
Vav1	9.2	11.74	5.81	0.00422	0.099
Vcam1	10.43	12.72	4.92	0.00245	0.093
Vsig4	7.99	11.67	12.78	0.00036	0.075
Wdfy4	8.66	10.76	4.3	0.00094	0.084
Wisp1	9.71	12.1	5.23	0.00043	0.076
*Bold	Indicates the gene duplications in Schwill, Seppelt et al. dataset.
	Cd48, Cd72, Cx3cr1, Emr1, H2-Ab1, Lcp1, Lrrc4b, Mki67, Myo18b, Myo1f
