# Supplementary material for: An integrative systems approach identifies novel candidates in Marfan syndrome‐related pathophysiology
Source: J Cell Mol Med. 2019 Jan 24;23(4):2526–35. doi: 10.1111/jcmm.14137 (PMC6433740; doi:10.1111/jcmm.14137)
Supplement: Supplementary file 10 [file JCMM-23-2526-s010.xlsx]

## Sheet: table_inhouse_rush_overlap_only
Commonly regulated genes between the our dataset vs. Rush C et al., dataset
Gene_short_name	Tracking_ID	WT_FPKM (9w)	mgR/mgR_FPKM (9w)	p_value	q_value	significant
Actc1	XLOC_013839	21.0202	334.688	5e-05	0.00578475	yes
Ankrd1	XLOC_012028	8.65478	37.0583	5e-05	0.00578475	yes
Ccl7	XLOC_003199	1.00365	8.44284	0.00075	0.0406415	yes
Cd53	XLOC_015387	1.39111	4.71718	0.00055	0.0333497	yes
Corin	XLOC_018152	0.140232	1.9131	0.0001	0.0099681	yes
Cox6a2	XLOC_022234	4.95259	149.232	5e-05	0.00578475	yes
Csrp3	XLOC_021751	5.07341	114.168	5e-05	0.00578475	yes
Fbn1	XLOC_013910	32.1695	9.79594	5e-05	0.00578475	yes
H19	XLOC_022335	1.99338	9.84791	0.0002	0.0165224	yes
Hrc	XLOC_020652	4.36535	13.1503	0.0005	0.0312522	yes
Ifit3	XLOC_011627	4.35671	12.6904	0.00025	0.0195326	yes
Irs3	XLOC_018507	5.45708	16.4767	0.00015	0.0135644	yes
Lbp	XLOC_013078	3.20956	9.34631	0.0006	0.035138	yes
Lgals3	XLOC_006818	13.4197	33.7625	0.0009	0.0462003	yes
Marcks	XLOC_002151	11.5135	26.0696	0.00095	0.047901	yes
Mmd2	XLOC_018549	9.24883	28.6185	0.0002	0.0165224	yes
Myl7	XLOC_003614	47.3833	780.135	5e-05	0.00578475	yes
Plac8	XLOC_018256	5.16816	19.2727	0.00055	0.0333497	yes
Plau	XLOC_006710	3.94612	13.1324	0.0001	0.0099681	yes
Saa3	XLOC_021727	0.87622	134.018	0.00035	0.0246868	yes
Sfrp2	XLOC_014599	186.85	58.6461	5e-05	0.00578475	yes
Slfn2	XLOC_003211	3.62001	10.448	0.00065	0.0369979	yes
Tst	XLOC_008276	54.4585	127.85	0.0008	0.0425391	yes
Wisp2	XLOC_013113	84.7875	30.6772	5e-05	0.00578475	yes
Ccl8	XLOC_003202	5.30836	36.4204	5e-05	0.00578475	yes
Ccl9	XLOC_004058	4.0605	11.4168	0.00015	0.0135644	yes
Ccr5	XLOC_024510	0.246481	1.57735	0.00065	0.0369979	yes
Crlf1	XLOC_022759	2.89569	14.8882	0.00025	0.0195326	yes
Ctss	XLOC_014739	9.96537	30.7153	5e-05	0.00578475	yes
Esm1	XLOC_006037	0.422676	3.37448	5e-05	0.00578475	yes
Fhl2	XLOC_000771	6.28797	28.1075	5e-05	0.00578475	yes
H2-Eb1	XLOC_009753	29.0618	70.6676	0.0005	0.0312522	yes
Igfbp2	XLOC_000181	13.46	120.775	5e-05	0.00578475	yes
Mpeg1	XLOC_011529	1.37867	4.34205	0.00035	0.0246868	yes
Serpina3n	XLOC_004954	3.50216	18.7582	5e-05	0.00578475	yes
Spp1	XLOC_017611	0.584321	5.46689	0.00045	0.0291728	yes
